# Supplementary material for: Lipoprotein(a) as a Stroke Biomarker: Pathophysiological Pathways and Therapeutic Implications
Source: J Clin Med. 2025 Apr 25;14(9):2990. doi: 10.3390/jcm14092990 (PMC12072530; doi:10.3390/jcm14092990)
Supplement: Supplementary file 1 [file jcm-14-02990-s001.zip]

Archive with 1 entries (1 files):
- jcm-3546421-supplementary.pdf
